# Supplementary material for: Functioning of People with Lipoedema According to All Domains of the International Classification of Functioning, Disability and Health: A Scoping Review
Source: Int J Environ Res Public Health. 2023 Jan 21;20(3):1989. doi: 10.3390/ijerph20031989 (PMC9915552; doi:10.3390/ijerph20031989)
Supplement: Supplementary file 1 [file ijerph-20-01989-s001.zip]

Archive with 4 entries (4 files):
- Supplementary files A L.M. Kloosterman.pdf
- Supplementary files B L.M. Kloosterman.pdf
- Supplementary files C L.M. Kloosterman.pdf
- Supplementary files D L.M. Kloosterman .pdf
